# Supplementary material for: Associations of individual and joint expressions of ERCC6 and ERCC8 with clinicopathological parameters and prognosis of gastric cancer
Source: PeerJ. 2021 Jul 15;9:e11791. doi: 10.7717/peerj.11791 (PMC8286707; doi:10.7717/peerj.11791)
Supplement: Supplemental Information 1 [file peerj-09-11791-s001.xlsx]

## Sheet: Table S1
Table S1.The list of primers
Primer name	Sequence
ERCC6-F	GTGGAGAAGGAGTATCGGTCG
ERCC6-R	GTGGCAGCTTGAGGGCTAAG
ERCC8-F	AGCAAACACTGCTCATAATGGG
ERCC8-R	GAACTATTCCAGAGCCTCATTCG
beta-actin-F	ATGTGGCCGAGGACTTTGATT
beta-actin-R	AGTGGGGTGGCTTTTAGGATG
