# Supplementary material for: Associations of individual and joint expressions of ERCC6 and ERCC8 with clinicopathological parameters and prognosis of gastric cancer
Source: PeerJ. 2021 Jul 15;9:e11791. doi: 10.7717/peerj.11791 (PMC8286707; doi:10.7717/peerj.11791)
Supplement: Supplemental Information 3 — GC, gastric cancer; MST, median survival time. [file peerj-09-11791-s003.xlsx]

## Sheet: Table S3
Table S3. Clinicopathological parameters and survival in GC.
Variable		MST			P
Age (years)
<60		37.683			0.039
≥60		29.323
Gender					0.166
Male		35.078
Female		30.505
Smoking					0.104
Yes		37.913
No		31.334
Alcohol					0.18
Yes		38.086
No		32.03
Phase of progression					0.337
EGC		/
Borrmann I–II		33.858
Borrmann III–IV		29.583
Lauren’s classification					0.143
Intestinal-type		37.183
Diffuse-type		31.742
TNM stage					<0.001
I–II		42.452
III–IV		24.914
Lymph node metastasis					0.001
Positive		26.179
Negative		41.494
Vascular invasion					0.007
Positive		25.972
Negative		37.903
Perineural invasion					0.043
Positive		25.972
Negative		37.903
Family history					0.185
Yes		28.049
No		34.566
GC, gastric cancer;MST, median survival time.
