# Supplementary material for: Associations of individual and joint expressions of ERCC6 and ERCC8 with clinicopathological parameters and prognosis of gastric cancer
Source: PeerJ. 2021 Jul 15;9:e11791. doi: 10.7717/peerj.11791 (PMC8286707; doi:10.7717/peerj.11791)
Supplement: Supplemental Information 6 — Pearson product-moment correlation coefficient; P < 0.05 was deemed significant [file peerj-09-11791-s006.xlsx]

## Sheet: table S6
Table S4. Expression correlation between ERCC6/8 and related genes
gene	protein	Pearson's correlation
		r	P
ERCC6	EIF4E	-0.069	0.686
ERCC6	ERBB2	0.295	0.076
ERCC6	JAK2	-0.345	0.037
ERCC8	SRC	-0.417	0.010
ERCC8	Cyclin_D1	0.171	0.311
r：Pearson product-moment correlation coefficient
