# Supplementary material for: Associations of individual and joint expressions of ERCC6 and ERCC8 with clinicopathological parameters and prognosis of gastric cancer
Source: PeerJ. 2021 Jul 15;9:e11791. doi: 10.7717/peerj.11791 (PMC8286707; doi:10.7717/peerj.11791)
Supplement: Supplemental Information 7 [file peerj-09-11791-s007.xlsx]

## Sheet: Sheet1
participant ID	ERCC6	ERCC8	gender （male=1;female=2)	age (year)	smoking (yes=1;no=2)	alcohol (yes=1;no=2)	family history (yes=1;no=2)	status (dead=1;alive=2)	survival time (month)	Lauren's classification (intestinal-type=1;diffuse-type=2)	TNM	TNM12VS34	T	N	lymphnode metastasis	tumorsizelt335gt5	Borrmann classification (early=1;Borrmann I=2;Borrman II=3; Borrmann III=4;Borrmann IV=5	vascular invasion (yes=1;no=2)	perineural invasion (yes=1;no=2)
131	0	0	1	52						2	1	1	1	0	0	1	1	2
143	0	1	1	34	1	1	0	2	44	2	2	1	3	0	0	2	4	2
215	0	0	2	61	2	2	0	1	42	2	3	2	4	2	1	2	5	2
234	1	1	1	51	1	2		2	41	1	1	1	1	0	0	3	1	2
249	0	1	1	50	1	1	0	2	41	2	1	1	1	0	0	2	1	2
288	1	1	1	54						1	2	1	2	1	1	1	1	2
291	2	2	1	50	1	1	1	2	40	2	2	1	3	0	0	2	3	2
369	1	1	1	60						1	1	1	1	1	1	2	4	1	1
374	1	1	2	60	2	2	0	2	38	2	1	1	2	0	0	2	4	1	2
395	0	1	1	26	2	2	1	2	38	2	3	2	4	2	1	1	5	1	1
397	0	0	1	76	2	2	0	2	38	2	2	1	3	0	0	1	4	1	1
400	0	0	2	42	1	2	1	2	38	2	3	2	4	2	1	2	5	1	1
448	0	0	1	57	1	2	0	2	37	2	3	2	4	1	1	2	4	1	1
537	1	1	1	59	1	2	0	2	35	1	1	1	2	0	0	1	3	2	2
545	2	3	1	54	2	2	0	2	34	2	2	1	3	0	0	2	3	1	1
560	1	1	1	60	1	2	0	1	34	2	3	2	4	1	1	1	5	2	1
561	0	0	2	72	2	2	0			2	2	1	3	1	1	2	5	1	1
580	1	1	1	48	1	2	1	2	34	2	1	1	1	0	0	3	1	2	2
586	0	1	2	61	2	2	0	2	34	2	2	1	4	0	0	1	5	1	1
641	0	1	1	63	2	2	0	2	32	1	1	1	1	0	0	1	1	2	2
650	0	0	1	50	2	2	0	1	14	2	3	2	4	2	1	1	5	2	1
678	1	0	1	62	2	2	0	2	32	1	3	2	4	3	1	1	4	1	2
726	0	0	2	41	2	2	0	2	30	2	3	2	4	3	1	2	4	1	1
759	0	1	1	40	2	2	0	2	30	2	2	1	4	0	0	1	3	2	1
780	0	0	2	64	2	2	0	2	30	2	3	2	4	0	0	1	3	2	2
823	0	0	1	63	1	2	0	2	29	2	1	1	1	0	0	3	1	2	2
835	0	0	1	61	1	1	0	2	29	2	1	1	1	0	0	3	3	2	1
879	0	0	1	50	2	2	0	2	28	2	1	1	1	0	0	3	1	2	2
937	1	1	1	49	2	2	0	2	27	2	2	1	2	1	1	2	3	2	1
940	0	1	2	70	2	2	0	1	15	2	3	2	4	2	1	1	4	2	1
961	1	0	1	49	2	2	0	2	27	1	2	1	3	1	1	1	2	2	2
986	1	1	1	67	1	2	0	1	10	2	3	2	4	3	1	2	3	1	1
1008	0	0	1	62						2	3	2	4	2	1	1	3	2	1
1016	0	0	1	74	1	2	1	1	2	2	3	2	4	1	1	1	5	1	1
1018	0	0	2	76	2	2	0	2	26	2	2	1	3	0	0	1	4	2	1
1020	0	0	1	53	1	1	0	1	26	2	3	2	4	1	1	2	4	2	1
1036	0	1	1	69	2	2	1	2	26	1	2	1	4	0	0	1	4	1	1
1038	0	0	1	59	2	2	1	2	26	2	2	1	2	2	1	3	4	1	2
1044	0	0	2	48	2	2	0	1	11	2	3	2	4	2	1	1	5	1	1
1073	2	0	1	61	1	1	1	2	25	2	3	2	4	3	1	1	4	2	1
1095	0	0	2	25	2	2	0	2	25	2	3	2	4	3	1	1	5	1	1
1113	0	0	1	58	2	2	1	1	6	2	3	2	4	3	1	1	5	1	1
1119	0	0	2	49	2	2	1	2	25	2	3	2	4	3	1	1	4	2	1
1124	1	0	2	61	2	2	0	2	24	2	1	1	1	0	0	2	1	2	2
1128	0	1	1	60	2	2	1	1	5	2	3	2	4	3	1	2	4	1	1
1149	1	1	1	66	2	2	1	1	24	2	3	2	4	1	1	1	4	1	1
1161	0	1	1	66	2	2	1	1	24	2	3	2	4	3	1	1	4	1	1
1170	0	1	2	60	2	2	1	2	24	2	1	1	2	0	0	3	3	1	1
1176	0	1	2	72	2	2	0	1	11	2	3	2	4	2	1	1	4	1	1
1177	0	1	1	38	2	2	0	2	23	2	1	1	1	0	0	3	1	2	2
1178	1	0	1	51	1	2	1			2	3	2	4	3	1	1	4	1	1
1186	0	0	1	43	2	2	0	2	23		3	2	4	1	1	1	2	2	1
1199	0	0	2	68	2	2	0	2	23	2	3	2	4	3	1	1	4	1	1
1215	0	1	1	49	1	2	0	2	23	2	1	1	1	0	0	3	1	2	2
1220	0	0	1	63	1	1	1	1	8	1	4	2	4	1	1	1	3	1	1
1230	1	0	1	49	1	1	0	2	23	2	3	2	4	2	1	1	5	2	2
1234	0	0	1	69	2	2	0	2	23	2	3	2	4	3	1	1	5	1	1
1250	1	1	1	68	2	2	0	2	22	2	1	1	2	0	0	2	3	1	2
1322	0	1	1	64	1	1	0	2	21	1	1	1	1	0	0	2	1	2	2
1359	0	0	2	69	2	2	0	1	7	2	3	2	4	3	1	1	5	1	1
1363	0	0	2	62	2	2	0	1	6	2	3	2	4	3	1	1	5	1	1
1371	0	0	2	53	2	2	1	1	20	2	2	1	4	0	0	2	2	1	1
1373	0	0	1	68	1	2	0	2	20	2	3	2	4	1	1	1	4	2	1
1379	1	1	2	59	2	2	0	2	20	1	1	1	1	0	0	3	2	2	2
1396	0	1	1	51	1	1	1	2	20	2	1	1	2	0	0	2	3	1	1
1403	0	0	1	67	2	2	0	1	20	1	2	1	4	0	0	1	4	1	1
1410	1	1	1	55	1	1	0	2	20	1	1	1	2	0	0	2	3	2	2
1432	0	0	1	64	1	2	0	2	19	2	2	1	4	0	0	1	5	2	1
1442	0	0	1	60	1	2	0	2	19	2	3	2	4	2	1	1	5	1	1
1458	0	1	2	74	2	2	0	2	18	1	1	1	1	0	0	2	1	2	2
1469	0	0	2	48	2	2	1	1	6	2	3	2	4	3	1	1	5	1	1
1527	0	0	2	78						2	3	2	3	3	1	2	4	2	1
1536	0	1	2	73				1	9	2	4	2	4	3	1	1	4	1	1
1550	0	0	1	69	2	2	0	1	16	2	3	2	4	3	1	1	5	1	1
1611	0	0	2	48	2	2	0			2	1	1	1	0	0	2	1	2	2
1619	1	1	2	60	2	2	0	2	15	1	1	1	1	0	0	3	1	1	2
1625	0	1	1	40	1	1	0	2	15	2	1	1	2	0	0	1	4	1	1
1637	1	0	2	75	2	2	0	2	14	2	2	1	4	0	0	1	4	1	1
1647	0	0	1	70	1	2	0			2	3	2	4	2	1	3	4	1	1
1650	1	0	1	60	2	2	1	2	14	1	1	1	1	0	0	3	1	2	2
1683	0	0	2	66	2	2	0	1	13	2	3	2	4	3	1	1	4	1	1
1721	0	0	1	60	2	2	0	2	12	2	3	2	4	3	1	1	4	1	1
1726	0	0	2	56	2	2	0	2	12	2	3	2	4	1	1	1	5	2	1
1731	0	1	1	53	1	1	0	2	12	1	2	1	3	0	0	2	4	2	1
1765	0	1	2	68	2	2	0	1	10	2	3	2	4	3	1	1	4	2	1
1774	0	0	1	53	2	2	0	1	10	2	3	2	4	0	0	1	3	2	1
1778	0	1	1	65	1	2	0	2	10	2	4	2	4	0	0	1	4	2	1
1800	0	1	1	80	2	2	0	2	10	1	3	2	2	3	1	2	4	1	2
1821	0	1	2	58	1	1	0	2	9	1	3	2	4	1	1	2	4	1	1
1822	0	0	1	54	2	2	0	2	9		3	2	4	2	1	2	4	1	1
1823	1	0	1	83	2	2	0	2	9	2	3	2	4	1	1	1	4	1	1
1838	1	0	2	52	2	2	0	2	9	2	2	1	3	0	0	1	5	2	1
1861	2	0	2	52	2	2	0	2	8	2	3	2	4	2	1	1	3	1	1
1866	1	0	1	63	1	2	0	2	8	1	2	1	4	0	0	2	4	2	1
1886	1	0	1	39	2	1	0	2	7	2	2	1	2	1	1	2	4	1	1
1890	1	1	2	42	2	2	0	2	7	2	2	1	2	2	1	2	1	2	1
1952	0	0	1	64	2	2	0	2	6	1	1	1	2	0	0	2	3	2	2
1967	1	0	1	56	2	2	0	2	5	1	2	1	3	0	0	1	3	2	2
1981	0	0	2	54	2	2	1	2	5	2	3	2	4	1	1	1	5	1	1
2009	0	0	2	73	1	2	0			2	3	2	4	2	1	1	5	2	1
2010	1	0	1	64	2	1	1	2	4	1	3	2	4	1	1	1	4	2	2
2026	1	1	1	72	1	2	0	2	4	1	1	1	2	0	0	2	3	2	2
2038	1	0	1	74	1	2	0			2	3	2	4	3	1	1	5	1	1
2046	0	0	1	64	1	1	0	2	3	2	2	1	4	0	0	1	3	2	1
2058	0	0	1	56	2	1	0	2	3	2	3	2	4	2	1	1	4	2	1
2065	0	0	1	69	2	2	0	1	3	2	3	2	4	3	1	1	5	1	1
2090	1	0	1	48	1	2	1	2	2	2	3	2	4	1	1	1	4	2	1
2097	1	0	1	36	2	2	0			2	1	1	2	0	0	3	1	2	2
2108	0	0	1	64	2	2	0	2	2	2	3	2	4	3	1	1	4	1	1
